# Supplementary material for: Using the TSA-LSTM two-stage model to predict cancer incidence and mortality
Source: PLoS One. 2025 Feb 20;20(2):e0317148. doi: 10.1371/journal.pone.0317148 (PMC11841919; doi:10.1371/journal.pone.0317148)
Supplement: S1 Dataset — (XLSX) [file pone.0317148.s004.xlsx]

## Sheet: Dataset
				Filling in Missing Values
			Year	Linear Spline	Quadratic Spline	Cubic Spline	Actual Data
			1990	132829	132829	132829	132829
	Year	Cancer Data	1991	135215	135914	136615	136716
	1990	1.32829e+07	1992	139032	139535	140433	140522
	1994	1.47872e+07	1993	143185	143479	144587	144690
	1997	1.53345e+07	1994	147872	147872	147872	147872
	2001	1.59546e+07	1995	148165	149736	150639	150939
	2004	1.7064e+07	1996	151100	151578	152400	152600
	2007	1.82246e+07	1997	153345	153345	153345	153345
	2010	1.98137e+07	1998	151716	152258	153658	153758
	2012	2.06419e+07	1999	153694	153545	154542	154642
	2015	2.14658e+07	2000	154608	155110	156110	156610
	2017	3.74205e+07	2001	159546	159546	159546	159546
	2019	5.37207e+07	2002	161903	162403	163003	163403
	2021	7.04183e+07	2003	165776	166476	166976	167276
			2004	170640	170640	170640	170640
			2005	172777	173477	174077	174277
			2006	175573	176373	177173	177573
			2007	182246	182246	182246	182246
			2008	186362	187062	187562	187862
			2009	191627	192727	193327	193527
			2010	198137	198137	198137	198137
			2011	200381	201381	202081	202381
			2012	206419	206419	206419	206419
			2013	208566	209066	210266	210566
			2014	214658	214658	214658	214658
			2015	236124	236124	236124	236124
			2016	259736	259736	259736	259736
			2017	285710	285710	285710	285710
			2018	314281	314281	314281	314281
			2019	345709	345709	345709	345709
			2020	380280	380280	380280	380280
			2021	418308	418308	418308	418308

## Sheet: Summary of forecast options and
	Summary
	Initial 2014	∆ from Initial		Seasonal Effect				Contribution		Quality
		(2015 – 2021)		High		Low		Trend	Season	(0 if False, 1 if True)
	136.95 ∓ 4.40	3.86		None				1	0	1 (Good)
	Models
	Model			Quality Metrics					Smoothing Coefficients
	Level	Trend	Season	RMSE	MAE	MASE	MAPE	AIC	α	β	γ
	Multiplicative	Multiplicative	None	6.513	3.525	0.08	0	6.291	0.71	0.62	0

## Sheet: Quantative cam
	Models	Average Score	Position	Percentage of Error
	TSA-LSTM NETWORK	98.96	1st	0.0324
	LSTM SEQ-2-SEQ NETWORK WITH INPUT ATTENTION	96.97	2nd	5.03
	LSTM NETWORK	93.21	3rd	4.92
	GRU	96.37	4th	5.94
	LSTM SEQ-2-SEQ NETWORK	91.43	5th	8.51
	BI-GRU	94.23	6th	8.87
	BILSTM SEQ-2-SEQ NETWORK	96,56	7th	8.43
	BILSTM NETWORK	93.43	8th	8.53
	DOUBLE EXPONENTIAL TECHNIQUE	87.76	9th	10.54
	GRU SEQ-2-SEQ NETWORK	76.87	10th	31.56
	BI-GRU SEQ-2-SEQ NETWORK	61.43	11th	68.64

## Sheet: Algorithm-GRU
	Algorithm Name	Filtering	Distance	Average Time of Training (Seconds)
	GRU	Full non-undulating	Partial	522
	BiGRU	Partial non-undulating	Partial	867
	Seq-2-Seq GRU	Partial non-undulating	Partial	945
	Seq-2-Seq BiGRU	Partial non-undulating	Partial	1245
	LSTM	Full undulating	Full	654
	BiLSTM	Full undulating	Partial	876
	Seq-2-Seq LSTM	Partial non-undulating	Partial	865
	Seq-2-Seq BiLSTM	Partial non-undulating	Full	1685
	Double Exponential Technique	Linear	Full	-
	Seq-2-Seq LSTM + Input Attention)	Full non-undulating	Partial	1433
	TSA-LSTM	Full undulating	Full	1865

## Sheet: CAN-incidence 
	Algorithm Name	Filtering	Distance	Average Time of Training (Seconds)
		(Partial / Full)	(Partial/full)								YEAR	CANCER PREDICTION RATE
	GRU	Full non-undulating	Partial	527							2020	0.1
	BiGRU	Partial non-undulating	Partial	741							2021	0.13
	Seq-2-Seq GRU	Partial non-undulating	Partial	889							2022	0.16
	Seq-2-Seq BiGRU	Partial non-undulating	Partial	1421							2023	0.18
	LSTM	Full undulating	Full	661							2024	0.2
	BiLSTM	Full undulating	Partial	755							2025	0.22
	Seq-2-Seq LSTM	Partial non-undulating	Partial	825
	Seq-2-Seq BiLSTM	Partial non-undulating	Full	1539
	Double Exponential Technique	Linear	Full	-
	Seq-2-Seq LSTM + Input Attention)	Full non-undulating	Partial	1533
	TSA-LSTM	Full undulating	Full	1696
